# Supplementary material for: Karyotype and reproduction mode of the rodent parasite Strongyloides venezuelensis
Source: Parasitology. 2014 Aug 4;141(13):1736–45. doi: 10.1017/S0031182014001036 (PMC4183129; doi:10.1017/S0031182014001036)
Supplement: Supplementary file 1 [file S0031182014001036sup.zip]

Archive with 3 entries (2 files):
- S0031182014001036sup/
- S0031182014001036sup/S0031182014001036sup001.pdf
- S0031182014001036sup/S0031182014001036sup002.pdf
